# Supplementary material for: Assessment of the impact of land use in an agricultural catchment area on water quality of lowland rivers
Source: PeerJ. 2021 Feb 17;9:e10564. doi: 10.7717/peerj.10564 (PMC7896503; doi:10.7717/peerj.10564)
Supplement: Supplemental Information 1 — A list of identified macrophyte species and the calculated biodiversity indicators for individual points. [file peerj-09-10564-s001.xlsx]

## Sheet: Microphytes
River code	O1	O2	O3	O4	O5	O6	O7	O8	O9	O10	O11	R1	R2	R3	SZ	D1	D2	D3	SR	M1	M2	ZP1	ZP2	RG	KM	KK	WS
Name of river	Orla	Orla	Orla	Orla	Orla	Orla	Orla	Orla	Orla	Orla	Orla	Radęca	Radęca	Radęca	Szpatnica	dopływ Dąbroczni	Dąbrocznia	Dąbrocznia	Szurkowski Rów	Masłówka	Masłówka	Żydowski Potok	Żydowski Potok	Kanał (Rów) Graniczny	Kanał Młyński	Książęcy Kanał (Łacznik)	Wąsoska Struga (Łącznik)
Name of place	Koźminiec	Wyki	Staniew	Skałów	Unisław	Kuklinów	Baszków	Dubin	Sowy	Chodlewo	Wąsosz	Bułaków	Wyganów	Kobylin	Dębionka	Gębice	Miejska Górka	Żylice	Szurkowo	Żylice	Korzeńsko	Bożacin	Baszków	Gogołowice	Baranowice	Chodlewo	Unisławice
Acorus calamus				2				2												6							3
Agrostis stolonifera		2										3	1	2	1							3		2
Alisma plantago aquatica	4	3	7			2						4		2	3	1	1		1			1			1		2
Berula erecta									2				2		2					1				4
Bidens cernua												3
Bidens frondosa	2	2				2							1								1
Bidens tripartita					1																	2		2		1
Butomus umbelatus				2	2		2				2
Callitriche cophocarpa																										3
Callitriche hermaphrodica						3	3
Callitriche sp.				3	3				2	2			1					2		4	3		4				3
Callitriche stagnalis		4
Caltha palustris																								1
Carex acuta																					1					3
Carex acutiformis	3				2
Carex pallescens																			3						3
Carex riparia																										3	2
Carex sp.																				3
Ceratophyllum demersum					4					2	2																4
Ceratophyllum submersum				5													3	6			4					5
Cladium mariscus																			3						3
Cladophora sp.										2	3						2			1	1		7			3
Elodea canadensis				2											3					4
Epilobium angustifolium														1
Epilobium hirsutum	1	1							1								1
Epilobium parviflorum		1					2
Equisetum palustre	2					2					1				1
Eupatorium cannabinum																								2
Filipendula ulmaria	1																		2					1	2
Galium palustre	3	1				1	1					2															2
Galium uligiosum	3	2
Glyceria fluitans	2	2			2							5														3
Glyceria maxima				3	2			3	4	2					3		1			2						6	3
Hydrocharis morsus-ranae										2	1															5	1
Iris pseudacorus							1	2										1					2	3		3	2
Juncus bulbosus						2
Juncus conglomeratus												4
Juncus effusus															1
Lemna gibba															3					1
Lemna minor		1		4	1		3	1	2	4	5	4			9	2	4	2		7	5		4			8	4
Lemna trisulca									1																		2
Leptodictyum riparium														1
Lycopus europaeus	4	2										3					1							2
Lysimachia nummularia						1							1
Lysymachia vulgaris																			2						2
Lythrum salicaria	2	1			2	2	1								2	5	2		2						2
Myosoton aquaticum												1		1		1						1
Melosira sp.																				1
Mentha aquatica	1	3
Microspora sp.							2																1
Myosotis palustris	6	2							1			2			2	4	1				1
Nasturtium officinale																								1
Nuphar lutea				2		5	4			2	5
Oedogonium sp.							2							1
Oenanthe aquatica																			2					1	2
Oscilatoria sp.			2	3
Peucedanum palustre																					1			1
Phalaris arundinacea	7	3		4	3	3	3	3	4	3	3		3	5		5	3	3	3	4	5	5	5		3	3	2
Phragmites australis			2			4		2		6	4								5		6			4	5
Polygonum amphibium														2	2			1								2	2
Polygonum hydropiper			1										2		2						2	2					1
Polygonum persicaria	3	1	2									3									1
Potamogeton crispus		1		3	2										2		2
Potamogeton lucens																										4
Potamogeton natans									3												1
Potamogeton pectinatus					3												6	6			3						1
Ranunculus peltatus												2
Ranunculus repens	4	2										2	1
Ranunculus sceleratus													1		1						1
Rhizoclonium sp.						1		3	2	2	3		3	2				3
Rorippa amphibia	3			2		3	3		2	2			1	3	2		2					2	2
Rumex hydrolapathum							1	1							1								2	2		2
Sagittaria sagittifolia					2	3	3	2	1	4	5															6
Scirpus maritimus														2
Scirpus sylvaticus	4					2											1	2						4
Scrophullaria umbrosa																								3
Sium latifolium		2					2	1		1					1									4
Solanum dulcamara	1	1		1		3	2	1					1	1		6			3					2	3	1
Sparganium emersum					2	5		1	4	6	5
Sparganium erectum		3		4	4	2	5	2	3		4		3	3	3		2			8	2	4	4	3		6
Spirodela polyrhiza				1				1	2	2	1										2					8	2
Spirogyra sp.		1				2	2													1
Stachys palustris	1
Stigeoclonium sp.												5							4
Thelypteris palustris																			3					1	3
Typha latifolia																			3						3	3
Ulothrix sp.		4				2								1													1
Veronica anagillis-aquatica		1				2	2	1					2		2											4
Veronica beccabunga									1													2
Vaucheria sp.		2					2							2		2	1				2	3

## Sheet: Microphyte indexes
River code	O1	O2	O3	O4	O5	O6	O7	O8	O9	O10	O11	R1	R2	R3	SZ	D1	D2	D3	SR	M1	M2	ZP1	ZP2	RG	KM	KK	WS
Name of river	Orla	Orla	Orla	Orla	Orla	Orla	Orla	Orla	Orla	Orla	Orla	Radęca	Radęca	Radęca	Szpatnica	dopływ Dąbroczni	Dąbrocznia	Dąbrocznia	Szurkowski Rów	Masłówka	Masłówka	Żydowski Potok	Żydowski Potok	Kanał (Rów) Graniczny	Kanał Młyński	Książęcy Kanał (Łacznik)	Wąsoska Struga (Łącznik)
Name of place	Koźminiec	Wyki	Staniew	Skałów	Unisław	Kuklinów	Baszków	Dubin	Sowy	Chodlewo	Wąsosz	Bułaków	Wyganów	Kobylin	Dębionka	Gębice	Miejska Górka	Żylice	Szurkowo	Żylice	Korzeńsko	Bożacin	Baszków	Gogołowice	Baranowice	Chodlewo	Unisławice
No. of species	20	25	5	15	15	21	20	15	16	15	14	14	14	15	20	8	16	9	13	13	18	10	9	19	12	21	17
MIR	37.2549	37.8947	35.2632	28.5484	31.4583	41.0526	36	31.7143	31.1364	31.1667	31.25	32.6667	29.0476	27.3077	30.8571	27.0588	23.3333	23.1707	30	25.6452	22.4	28	23.0769	49.2683	34.4444	33.5374	29.3443
RMNI	6.69571	6.85841	7.27	8.03697	7.97943	7.14417	7.63524	8.04652	7.79667	8.14175	8.09317	6.57816	7.59316	7.6084	7.82565	7.41154	8.12133	7.89765	6.95042	7.92571	7.71459	7.4252	8.06333	7.52375	6.95042	8.0873	7.935
MTR	33.3333	28.1818	32.2222	33.6	27.9167	38	32.6923	32.7778	34.5833	32.3529	32.3684	36	35.5556	27.3333	35.6757	26	23.3333	23	32.2222	32.6667	30	24	27.1429	41.7647	32.2222	34.0909	32.1429
IBMR	10.4242	10.2857	8.625	7.42553	7.2973	9.51923	8.80952	7.48485	9.08824	7.70833	7.62	11.3636	9.03846	7.7	8.92727	9.16667	5.875	4.78947	10.25	8.76316	6.27273	8.54545	9.26316	10.7419	9.33333	8.12195	7.95652
TIM	2	2.615		2.977	2.996	2.92	2.93474	2.94308	2.60667	3.0619	3.05103		2.692	3	2.75222		2.90769	2.88		2.92857	2.69	2.6	3	2.6375		2.78333	3.11429
RI		15		-12.1212	-9.87654	-29.4118	12.5	27.5862	13.4328	-27.2727	-20.1493	11.9403	44.4444		8.08081		-50.9434	-51.9231		1.02041	-7.95455			36		11.3158	-1.49254
