# Supplementary material for: Assessment of the impact of land use in an agricultural catchment area on water quality of lowland rivers
Source: PeerJ. 2021 Feb 17;9:e10564. doi: 10.7717/peerj.10564 (PMC7896503; doi:10.7717/peerj.10564)
Supplement: Supplemental Information 2 [file peerj-09-10564-s002.xlsx]

## Sheet: macrophytes
Code	O1	O2	O3	O4	O5	O6	O7	O8	O9	O10	O11	R1	R2	R3	SZ	D1	D2	D3	SR	M1	M2	ZP1	ZP2	RG	KM	KK	WS
Name of river	Orla	Orla	Orla	Orla	Orla	Orla	Orla	Orla	Orla	Orla	Orla	Radęca	Radęca	Radęca	Szpatnica	Dąbrocznia	Dąbrocznia	Dąbrocznia	Szurkowski Rów	Masłówka	Masłówka	Żydowski Potok	Żydowski Potok	Rów Graniczny	Kanał Młyński	Książęcy Kanał	Wąsoska Struga
Species	Koźminiec	Wyki	Staniew	Skałów	Unisław	Kuklinów	Baszków	Dubin	Sowy	Chodlewo	Wąsosz	Bułaków	Wyganów	Kobylin	Dębionka	Gębice	Miejska Górka	Stwolno	Szurkowo	Żylice	Korzeńsko	Bożacin	Baszków	Gogołowice	Baranowice	Chodlewo	Unisławice
	9-degree MIR coverage
Acorus calamus				2				2												6							3
Agrostis stolonifera		2										3	1	2	1							3		2
Alisma plantago aquatica	4	3	7			2						4		2	3	1	1		1			1			1		2
Berula erecta									2				2		2					1				4
Bidens cernua												3
Bidens frondosa	2	2				2							1								1
Bidens tripartita					1																	2		2		1
Butomus umbelatus				2	2		2				2
Callitriche autumnalis						3	3
Callitriche cophocarpa																										3
Callitriche sp.				3	3				2	2			1					2		4	3		4				3
Callitriche stagnalis		4
Caltha palustris																								1
Carex acuta																					1					3
Carex acutiformis	3				2
Carex pallescens																			3						3
Carex riparia																										3	2
Carex sp.																				3
Ceratophyllum demersum					4					2	2																4
Ceratophyllum submersum				5													3	6			4					5
Cladium mariscus																			3						3
Cladophora sp.										2	3						2			1	1		7			3
Elodea canadensis				2											3					4
Epilobium angustifolium														1
Epilobium hirsutum	1	1							1								1
Epilobium parviflorum		1					2
Equisetum palustre	2					2					1				1
Eupatorium cannabinum																								2
Filipendula ulmaria	1																		2					1	2
Galium palustre	3	1				1	1					2															2
Galium uligiosum	3	2
Glyceria fluitans	2	2			2							5														3
Glyceria maxima				3	2			3	4	2					3		1			2						6	3
Hydrocharis morsus-ranae										2	1															5	1
Iris pseudacorus							1	2										1					2	3		3	2
Juncus bulbosus						2
Juncus conglomeratus												4
Juncus effusus															1
Lemna gibba															3					1
Lemna minor		1		4	1		3	1	2	4	5	4			9	2	4	2		7	5		4			8	4
Lemna trisulca									1																		2
Leptodictyum riparium														1
Lycopus europaeus	4	2										3					1							2
Lysimachia nummularia						1							1
Lysymachia vulgaris																			2						2
Lythrum salicaria	2	1			2	2	1								2	5	2		2						2
Malachium aquaticum												1		1		1						1
Melosira sp.																				1
Mentha aquatica	1	3
Microspora sp.							2																1
Myosotis palustris	6	2							1			2			2	4	1				1
Nasturtium officinale																								1
Nuphar lutea				2		5	4			2	5
Oedogonium sp.							2							1
Oenanthe aquatica																			2					1	2
Oscilatoria sp.			2	3
Peucedanum palustre																					1			1
Phalaris arundinacea	7	3		4	3	3	3	3	4	3	3		3	5		5	3	3	3	4	5	5	5		3	3	2
Phragmites australis			2			4		2		6	4								5		6			4	5
Polygonum amphibium														2	2			1								2	2
Polygonum hydropiper			1										2		2						2	2					1
Polygonum persicaria	3	1	2									3									1
Potamogeton crispus		1		3	2										2		2
Potamogeton lucens																										4
Potamogeton natans									3												1
Potamogeton pectinatus					3												6	6			3						1
Ranunculus peltatus												2
Ranunculus repens	4	2										2	1
Ranunculus sceleratus													1		1						1
Rhizoclonium sp.						1		3	2	2	3		3	2				3
Rorippa amphibia	3			2		3	3		2	2			1	3	2		2					2	2
Rumex hydrolapathum							1	1							1								2	2		2
Sagittaria sagittifolia					2	3	3	2	1	4	5															6
Scirpus maritimus														2
Scirpus sylvaticus	4					2											1	2						4
Scrophullaria umbrosa																								3
Sium latifolium		2					2	1		1					1									4
Solanum dulcamara	1	1		1		3	2	1					1	1		6			3					2	3	1
Sparganium emersum					2	5		1	4	6	5
Sparganium erectum		3		4	4	2	5	2	3		4		3	3	3		2			8	2	4	4	3		6
Spirodela polyrhiza				1				1	2	2	1										2					8	2
Spirogyra sp.		1				2	2													1
Stachys palustris	1
Stigeoclonium sp.												5							4
Thelypteris palustris																			3					1	3
Typha latifolia																			3						3	3
Ulothrix sp.		4				2								1													1
Veronica anagillis-aquatica		1				2	2	1					2		2											4
Veronica beccabunga									1													2
Vaucheria sp.		2					2							2		2	1				2	3

## Sheet: data
Name of river	Orla											Rdęca			Szpatnica	Dąbrocznia			Szurkowski Rów	Masłówka		Żydowski Potok		Rów Graniczny	Kanał Młyński	Kanał Książęcy	Wąsocka Struga
Code	O1	O2	O3	O4	O5	O6	O7	O8	O9	O10	O11	R1	R2	R3	SZ	D1	D2	D3	SR	M1	M2	ZP1	ZP2	RG	KM	KK	WS
Catchment structure
urban area	3.85788	3.85788	4.54857	4.42299	3.94663	3.86557	3.82336	4.18997	4.10088	4.11878	4.04845	2.37973	2.51239	3.07843	3.67796	3.68475	4.33592	4.31613	2.07945	3.62229	5.11562	3.74398	8.98841	1.40179	2.85228	2.80127	0.742966
arable land and permanent crops	81.6138	81.6138	75.2326	77.3861	80.7427	81.4445	80.7883	70.2219	70.3556	65.5791	64.2478	79.6459	84.3092	84.1843	77.835	62.6428	75.7225	77.0468	87.5148	67.9861	61.1127	90.796	67.207	33.9035	34.6835	36.9186	39.0628
grassland	1.83541	1.83541	5.03731	5.01911	5.0301	5.29536	5.3288	6.95549	7.35359	8.46481	8.81268	4.38494	4.48975	5.16042	10.1235	4.3578	5.77005	6.28617	8.04728	6.88831	8.48158	5.36437	7.98496	7.81389	12.0023	13.3983	10.6317
forests, trees and bushes	12.6628	12.6628	15.0359	12.8598	9.99874	9.09675	9.76142	17.7917	17.3488	20.2825	20.8533	13.3185	8.46863	7.39595	8.19205	29.1183	13.7401	12.0138	2.24397	21.1056	24.7107	0.0724004	15.3117	55.5472	32.1254	27.2489	43.1499
wetlands	0	0	0.0170962	0.170929	0.146561	0.142142	0.139135	0.284799	0.271955	0.416477	0.644409	0.158393	0.0727228	0.0478365	0.0366741	0.0680487	0.056587	0.0427915	0.0164023	0.130728	0.354346	0	0.0843654	0.722992	3.26576	6.23859	6.32424
surface water	0.0301168	0.0301168	0.128526	0.14109	0.135234	0.155698	0.15901	0.556173	0.569096	1.13835	1.39334	0.112447	0.147341	0.13307	0.13478	0.128245	0.374779	0.294288	0.0980976	0.266975	0.22508	0.0232546	0.42353	0.61062	15.0708	13.3944	0.0882879
Macrophytes indicators
MIR	37.2549	37.8947	35.2632	28.5484	31.4583	41.0526	36	31.7143	31.1364	31.1667	31.25	32.6667	29.0476	27.3077	30.8571	27.0588	23.3333	23.1707	30	25.6452	22.4	28	23.0769	49.2683	34.4444	33.5374	29.3443
MIR class	2	2	3	3	3	2	3	3	3	3	3	3	3	3	3	3	4	4	3	4	4	3	4	1	3	3	3
cover (%)	81.2	19.95	surface water	28.6	17.25	33.15	25.15	8.35	18.3	49.25	44	35.5	7.3	14.6	100.95	37.45	27.85	40.25	24	131.3	42.35	17.05	57.95	23.85	20.25	190.2	17.35
% Macroalgae	0	21.8045	1.40306	6.11888	0	3.46908	8.74751	20.9581	3.00546	2.2335	7.95455	21.1268	23.9726	8.21918	0	1.46862	2.1544	4.34783	15.625	0.114242	1.41677	10.2639	64.7972	0	0	0.920084	0.288184
% Pleustophytes	0	0.250627	0	13.2867	0.289855	0	6.95825	1.1976	6.28415	9.84772	17.2727	10.5634	0	0	88.4101	1.46862	13.465	1.36646	0	28.5986	19.0083	0	6.4711	0	0	56.5195	28.2421
% Elodeids	0	19.0476	0	40.3846	48.4058	27.9035	6.95825	0.598802	23.4973	37.7665	18.2955	0	0.684932	0	2.27836	0	71.0952	88.323	0	5.71211	17.1192	0	6.4711	0	0	6.83491	31.9885
% Nymphaeids	0	0	0	1.92308	0	22.6244	14.9105	0	9.56284	1.11675	17.0455	1.5493	0	3.76712	0.544824	0	0	0.124224	0	0	0.118064	0	0	0	0	0.289169	3.17003
% Helophytes	100	58.8972	98.5969	38.2867	51.3043	46.003	62.4254	77.2455	57.6503	49.0355	39.4318	66.7606	75.3425	87.6712	8.76672	97.0628	13.2855	5.83851	84.375	65.575	62.3377	89.7361	22.2606	100	100	35.4364	36.3112
Physico-chemical parameters of water
temp.	20.3	17	20.2	15.7	19.1	19	20.2	20	16.6	16.54	21.8	21.3	20	18.8938	14.28	21.6		15.9	18.6	21.9		19.4	17.6	18.5	21.2	21.8	14.93
pH	7.555	7.7	7.506	7.85	7.648	7.486	7.98	7.652	7.65	8.86	7.419	7.68	7.752	7.96	8.4	8.03	7.85	7.7	7.91	7.408	7.41	7.87	7.86	7.52	7.13	7.29	8.26
cond.	1.007	0.857	1.228	1.156	1.259	1.003	0.821	0.912	0.8747	0.7689	0.718	1.3	1.008	1.037	0.3869	0.988	1.015	1.055	1.094	0.688	0.945	1.365	1.202	0.714	0.387	0.434	0.4358
Phosphates	2.18	1.04	5.04	4.7	7.65	4.9	3.13	1.13	0.21	1.8	0.77	6.08	4.44	9.35	1.02	2.52	2.95	3.3	0.68	0.15	2.35	8.5	2.1	0.3	7.6	0.48	0.42
P total	3.36	1.25	7.6	5.375	7.88	5.8	3.84	1.68	1.32	3.4	0.96	2.2657	4.96	11.8	1.7	1.2062	3.27	4.7	0.2445	0.39	3.15	3.1948	2.55	0.12388	2.771	0.54	1.34
N-NO2	0.003	0.292	0.005	0.154	0.531	0.071	0.006	0.171	0.239	0.071	0.013	0.4	0.274	0.004	0.008	1.9	0.07	0.006	6	0.039	0.55	3.6	0.343	0.5	0.1	0.613792	0.001
N-NO3	0.1	6	0.2	1.3	1.9	1.3	0.8	3.6	2.8	1	0.8	0.001	2.4	0.4	0.2	0.253	0.41	0.5	0.03	0.2	1.47	0.39	4.3	0.013	0	0.02	0.4
N-NH4	1.13	0.87	10.89	0.98	6.8	0.47	0.29	0.76	3.285	0.61	0.38	12	4.1	14	1.12	1.33	3.79	4.83	0.3	11.25	15.67	6.38	2.01	0.68	6.5	3.81229	0.53
Norg	4.946	1.958	6.928	2.1	7.76	5.382	2.454	2.544	5.04	3.306	4.968	8.16	3.502	17.8	3.49	4.942	3.95	2.776	3.284	2.442	2.78	6.5	3.08	2.512	6.94	4.75892	1.4
N total	6.179	9.12	18.023	4.534	16.991	7.223	3.55	7.075	11.364	4.987	6.161	20.561	10.276	32.204	4.818	8.425	8.22	8.112	9.614	13.931	20.47	16.87	9.733	3.705	13.54	10.3886	2.331
O2	1.19	4.14	0.82	2.74	1.3	3.85	5	3.68	5.97	1.8	4.63	1.2875	3.19	1.6	0	6.2125	2.15	0.82	6.5625	1.53	1.27	3.5875	6.87	6.325	1.75	3.42	0
Natural logarithm of chemical parameters (for statistics)
ln cond.	0.696641	0.618962	0.801104	0.768255	0.814922	0.694646	0.599386	0.64815	0.628449	0.570358	0.541161	0.832909	0.697139	0.711478	0.3869	0.687129	0.700619	0.720276	0.739076	0.523544	0.665262	0.860778	0.789366	0.53883	0.327143	0.360468	0.361722
ln phosphates	1.15688	0.71295	1.7984	1.74047	2.15756	1.77495	1.41828	0.756122	0.19062	1.02962	0.57098	1.95727	1.69378	2.33699	0.703098	1.25846	1.37372	1.45862	0.518794	0.139762	1.20896	2.25129	1.1314	0.262364	2.15176	0.392042	0.350657
ln P total	1.47247	0.81093	2.15176	1.85238	2.1838	1.91692	1.57691	0.985817	0.841567	1.4816	0.672944	1.18347	1.78507	2.54945	0.993252	0.791272	1.45161	1.74047	0.2445	0.329304	1.42311	1.43385	1.26695	0.116787	1.32734	0.431782	0.850151
ln N-NO2	0.00299551	0.256191	0.00498754	0.143234	0.425921	0.0685928	0.00598207	0.157858	0.214305	0.0685928	0.0129162	0.336472	0.242162	0.00399202	0.00796817	1.06471	0.0676586	0.00598207	1.94591	0.0382587	0.438255	1.52606	0.294906	0.405465	0.0953102	0.478586	0.0009995
ln N-NO3	0.0953102	1.94591	0.182322	0.832909	1.06471	0.832909	0.587787	1.52606	1.335	0.693147	0.587787	0.0009995	1.22378	0.336472	0.182322	0.225541	0.34359	0.405465	0.0295588	0.182322	0.904218	0.329304	1.66771	0.0129162	0	0.0198026	0.336472
ln N-NH4	0.756122	0.625938	2.4757	0.683097	2.05412	0.385262	0.254642	0.565314	1.45512	0.476234	0.322083	2.56495	1.62924	2.70805	0.751416	0.845868	1.56653	1.76302	0.262364	2.50553	2.81361	1.99877	1.10194	0.518794	2.0149	1.57117	0.425268
ln Norg	1.78272	1.08451	2.0704	1.1314	2.1702	1.85348	1.23953	1.26526	1.7984	1.46001	1.78641	2.21485	1.50452	2.93386	1.50185	1.78205	1.59939	1.32867	1.45489	1.23605	1.32972	2.0149	1.4061	1.25619	2.07191	1.75075	0.875469
ln N total	1.97116	2.31451	2.94565	1.71091	2.88987	2.10694	1.51513	2.08877	2.51479	1.78959	1.96865	3.07089	2.42268	3.50267	1.76096	2.24337	2.22138	2.20959	2.36217	2.70344	3.06666	2.88312	2.37332	1.54863	2.6769	2.43262	1.20327
ln O2	0.783902	1.63705	0.598837	1.31909	0.832909	1.57898	1.79176	1.5433	1.94162	1.02962	1.72811	0.82746	1.4327	0.955511	0	1.97582	1.1474	0.598837	2.0232	0.928219	0.81978	1.52334	2.06306	1.99129	1.0116	1.48614	0
Accumulated wastewater loads
Q river (m3/r)	0	0	536548	536548	536548	539075	539075	956772	959312	2394457	2394557	0	1157	82883	343053	1433	223205	494870	0	272073	335430	2007	5822	0	0	0	0
Load of B.O.D (kg O2/y)	0	0	5218.05	5218.05	5218.05	5258.48	5258.48	8743.76	8743.76	22581.9	22581.9	0	0	1225.92	2272.53	0	2127.26	6405.18	0	4019.91	4019.91	1.806	5.649	0	0	0	0
Load of C.O.D (kg O2/y)	0	0	24020.5	24020.5	24020.5	24169.5	24169.5	41967.4	41967.4	129797	129797	0	0	4942.59	17777.6	0	10090.8	34243.6	0	24596	24596	20.873	59.539	0	0	0	0
Load of suspension (kg/y)	0	0	4818.79	4818.79	4818.79	4884.49	4884.49	8288.84	8321.86	24608.2	24611.7	0	5.473	973.239	1544.03	7.552	1747.25	7406.75	0	5355.93	5779.52	48.168	87.281	0	0	0	0
Load of chloride (kg Cl/y)	0	0	83.6851	83.6851	83.6851	84.3952	84.3952	201.24	201.24	531.983	531.983	0	0	52.6171	115.838	0	115.417	115.417	0	64.0097	64.0097	0.254889	0.775127	0	0	0	0
